# Supplementary material for: Apigenin Targets MicroRNA-155, Enhances SHIP-1 Expression, and Augments Anti-Tumor Responses in Pancreatic Cancer
Source: Cancers (Basel). 2022 Jul 25;14(15):3613. doi: 10.3390/cancers14153613 (PMC9331563; doi:10.3390/cancers14153613)
Supplement: Supplementary file 1 [file cancers-14-03613-s001.zip]

Archive with 1 entries (1 files):
- cancers-1732167-supplementary.pdf
